# Supplementary material for: Association of Male Partners’ Gender-Equitable Attitudes and Behaviors with Young Mothers’ Postpartum Family Planning and Maternal Health Outcomes in Kinshasa, DRC
Source: Int J Environ Res Public Health. 2022 Sep 26;19(19):12182. doi: 10.3390/ijerph191912182 (PMC9565980; doi:10.3390/ijerph191912182)
Supplement: Supplementary file 1 [file ijerph-19-12182-s001.zip]

Archive with 1 entries (1 files):
- ijerph-1903917-supplementary.pdf
